# Supplementary material for: Molecular Motor KIF3B Acts as a Key Regulator of Dendritic Architecture in Cortical Neurons
Source: Front Cell Neurosci. 2020 Oct 19;14:521199. doi: 10.3389/fncel.2020.521199 (PMC7604319; doi:10.3389/fncel.2020.521199)
Supplement: Supplementary file 2 [file Table_1.xlsx]

## Sheet: Cover Page
		Molecular motor KIF3B acts as a master regulator of dendritic architecture in cortical neurons
								Nadine F. Joseph12, Eddie Grinman12, Supriya Swarnkar2, Sathyanarayanan V. Puthanveettil2*
							Supplementary Tables
							8 Additional file tables (S1-S8)

## Sheet: Table S1
Additional File Table S1
Refer to Fig 1C
	% of Knockdown of KIF3B				Calculated with Prism Graphpad
	N=3				ANOVA summary
KD Gene			pval		F	60.47
	Ave	SEM			P value	<0.0001
shScrambled	1	0.0945704			P value summary	****
shKIF3B-A	0.214721	0.00669949	****		Significant diff. among means (P < 0.05)?	Yes
shKIF3B-B	0.220077	0.0318297	****		R square	0.9603
shKIF3B-C	0.340281	0.0114973	****		dF	14
shKIF3B-D	0.139616	0.0114993	****
					Tukey's multiple comparisons test	Mean Diff.	95.00% CI of diff.	Significant?	Summary	Adjusted P Value
					shScrambled vs. shKIF3B-A	0.7853	0.5744 to 0.9962	Yes	****	<0.0001
					shScrambled vs. shKIF3B-B	0.7799	0.569 to 0.9908	Yes	****	<0.0001
					shScrambled vs. shKIF3B-C	0.6597	0.4488 to 0.8706	Yes	****	<0.0001
					shScrambled vs. shKIF3B-D	0.8604	0.6495 to 1.071	Yes	****	<0.0001
Refer to Fig 1E
	n=3	n=3
KIF3B Protein Expression					Unpaired t test
	shScrambled	shKIF3B			P value	0.0006
Ave	1.05	0.116667			P value summary	***
SEM	0.0929157	0.0266667			Significantly different (P < 0.05)?	Yes
Student's t-test	pval	0.0006			One- or two-tailed P value?	Two-tailed
					t, df	t=9.655 df=4

## Sheet: Table S2
Additional File Table S2
Refer to Fig 2C							Calculated with Prism Graphpad
							Unpaired t test for Spine Density
	n=28	n=30					P value	<0.0001
Spine Density	Ave		SEM		Pval		P value summary	****
per 100 microns	shScrambled	shKIF3B	shScrambled	shKIF3B			Significantly different (P < 0.05)?	Yes
	33.6875	51.5562	2.89086	2.67236	****		One- or two-tailed P value?	Two-tailed
							t, df	t=4.546 df=56
Refer to Fig 2D
Spine Morphology	n=28	n=30					Mushroom Spines
per 100 microns	Ave		SEM		Pval		Unpaired t test
	shScrambled	shKIF3B	shScrambled	shKIF3B			P value	0.012
Mushroom Spine	13.1442	20.2841	1.78364	2.07065	*		P value summary	*
Thin Spine	13.8147	26.5816	1.59393	1.65293	****		Significantly different (P < 0.05)?	Yes
Stubby Spine	5.9053	4.23337	1.00078	1.14317	NS, p>0.05		One- or two-tailed P value?	Two-tailed
							t, df	t=2.596 df=56
							Thin Spines
							Unpaired t test
							P value	<0.0001
							P value summary	****
							Significantly different (P < 0.05)?	Yes
							One- or two-tailed P value?	Two-tailed
							t, df	t=5.546 df=56
							Stubby Spines
							Unpaired t test
							P value	0.2786
							P value summary	ns
							Significantly different (P < 0.05)?	No
							One- or two-tailed P value?	Two-tailed
							t, df	t=1.094 df=56

## Sheet: Table S3
Additional File Table S3
Refer to Fig 3C
		n=16	n=23
		No. of Intersections
	Distance from Soma	Ave		SEM		pval			Calculated with Prism Graphpad
		shScrambled	shKIF3B	shScrambled	shKIF3B				Two-Way ANOVA
	20	20.0625	34.1304	2.29577	2.60306	0.0018	**		Source of Variation	% of total variation	P value	P value summary	Significant?
	30	20.6875	41.4348	2.39743	2.91366	<0.0001	****		Interaction	6.263	<0.0001	****	Yes
	40	19.125	45.9565	2.73538	3.14063	<0.0001	****		Radii	39.72	<0.0001	****	Yes
	50	16.5	44.4348	2.45798	3.77365	<0.0001	****		Treatment	14.9	<0.0001	****	Yes
	60	22	46.5217	3.34539	4.15408	<0.0001	****		Subjects (matching)	16	<0.0001	****	Yes
	70	13.8125	31.1304	1.82852	2.58401	<0.0001	****
	80	6	13.2609	0.821584	2.02379	0.3884	ns		ANOVA table	SS	DF	MS	F (DFn, DFd)	P value
	90	2	3.17391	0.598609	0.718618	>0.9999	ns		Interaction	8611	8	1076	F (8, 296) = 14.49	P<0.0001
	100	0.0625	0	0.0625	0	>0.9999	ns		Radii	54618	8	6827	F (8, 296) = 91.88	P<0.0001
									Treatment	20489	1	20489	F (1, 37) = 34.46	P<0.0001
									Subjects (matching)	21997	37	594.5	F (37, 296) = 8.001	P<0.0001
									Residual	21995	296	74.31
									Sidak's multiple comparisons test	Mean Diff.	95.00% CI of diff.	Significant?	Summary	Adjusted P Value
									shScrambled - shKIF3B
									20	-14.07	-24.48 to -3.652	Yes	**	0.0018
									30	-20.75	-31.16 to -10.33	Yes	****	<0.0001
									40	-26.83	-37.25 to -16.42	Yes	****	<0.0001
									50	-27.93	-38.35 to -17.52	Yes	****	<0.0001
									60	-24.52	-34.94 to -14.11	Yes	****	<0.0001
									70	-17.32	-27.73 to -6.902	Yes	****	<0.0001
									80	-7.261	-17.68 to 3.155	No	ns	0.3884
									90	-1.174	-11.59 to 9.242	No	ns	>0.9999
									100	0.0625	-10.35 to 10.48	No	ns	>0.9999

## Sheet: Table S4
Additional File Table S4
Refer to Fig 4B, C, E, F
	n=24	n=30		Unpaired t test for PSD-95
PSD-95				P value	0.0107
	shScrambled	shKIF3B		P value summary	*
Average	1	1.86474		Significantly different (P < 0.05)?	Yes
SEM	0.126699	0.273597		One- or two-tailed P value?	Two-tailed
Student's t-test		0.0107		t, df	t=2.647 df=52
	n=24	n=30		Unpaired t test for vGlut1
vGlut1				P value	0.1513
	shScrambled	shKIF3B		P value summary	ns
Average	1	1.32375		Significantly different (P < 0.05)?	No
SEM	0.108563	0.178587		One- or two-tailed P value?	Two-tailed
Student's t-test		0.1513		t, df	t=1.457 df=52
	n=21	n=13		Unpaired t test for Piccolo
Piccolo				P value	0.91
	shScrambled	shKIF3B		P value summary	ns
Average	1	1.02099		Significantly different (P < 0.05)?	No
SEM	0.111297	0.150339		One- or two-tailed P value?	Two-tailed
Student's t-test		0.91		t, df	t=0.1139 df=32
	n=21	n=13		Unpaired t test for Synaptophysin
Synaptophysin				P value	0.318
	shScrambled	shKIF3B		P value summary	ns
Average	1	1.39925		Significantly different (P < 0.05)?	No
SEM	0.236344	0.323579		One- or two-tailed P value?	Two-tailed
Student's t-test		0.318		t, df	t=1.014 df=32

## Sheet: Table S5
Additional File Table S5
Refer to Fig 5C							Calculated with Prism Graphpad
							Unpaired t test for Spine Density
	n=16	n=15					P value	0.0031
Spine Density	Ave		SEM		Pval		P value summary	**
per 100 microns	eGFP	FLKIF3B	eGFP	FLKIF3B			Significantly different (P < 0.05)?	Yes
	57.3098	38.1317	4.75303	3.6016	0.0031		One- or two-tailed P value?	Two-tailed
							t, df	t=3.216 df=30
Refer to Fig 5D
Spine Morphology	n=16	n=15					Mushroom Spines
per 100 microns	Ave		SEM		Pval		P value	0.0302
	eGFP	FLKIF3B	eGFP	FLKIF3B			P value summary	*
Mushroom Spine	30.5484	18.9549	4.44776	2.48835	0.0302		Significantly different (P < 0.05)?	Yes
Thin Spine	17.0837	12.7905	2.92607	1.93679	0.2307		One- or two-tailed P value?	Two-tailed
Stubby Spine	7.98038	5.92622	2.52257	1.67619	0.5028		t, df	t=2.275 df=30
							Thin Spines
							P value	0.2307
							P value summary	ns
							Significantly different (P < 0.05)?	No
							One- or two-tailed P value?	Two-tailed
							t, df	t=1.223 df=30
							Stubby Spines
							P value	0.5028
							P value summary	ns
							Significantly different (P < 0.05)?	No
							One- or two-tailed P value?	Two-tailed
							t, df	t=0.6782 df=30

## Sheet: Table S6
Additional File Table S6
Refer to Fig 6C
		n=15	n=13
		No. of Intersections
	Distance from Soma	Ave		SEM		pval			Calculated with Prism Graphpad
		eGFP	FLKIF3B	eGFP	FLKIF3B				Source of Variation	% of total variation	P value	P value summary	Significant?
	20	41	20.6923	5.86109	3.66092	0.004	**		Interaction	3.437	0.0022	**	Yes
	30	45.6	22.5385	7.8284	4.68305	0.0025	**		Radii	31.61	<0.0001	****	Yes
	40	40.5333	19.6154	5.43083	3.79362	0.0075	**		Treatment	11.92	0.0014	**	Yes
	50	35.2667	15.1538	5.12368	3.09227	0.0121	*		Subjects (matching)	23.09	<0.0001	****	Yes
	60	32.6667	15.6923	3.55188	2.65152	0.0557	ns
	70	27.6	8.61538	5.89738	1.30845	0.0183	*		ANOVA table	SS	DF	MS	F (DFn, DFd)	P value
	80	14.2667	4.30769	2.27715	0.94993	0.5961	ns		Interaction	3674	8	459.2	F (8, 200) = 3.153	P=0.0022
	90	4.4	1.53846	1.76689	0.402164	0.9999	ns		Radii	33778	8	4222	F (8, 200) = 28.99	P<0.0001
	100	0.4	0.384615	0.235028	0.384615	>0.9999	ns		Treatment	12741	1	12741	F (1, 25) = 12.91	P=0.0014
									Subjects (matching)	24679	25	987.2	F (25, 200) = 6.778	P<0.0001
									Residual	29128	200	145.6
									Residual	31400	264	118.9
									Sidak's multiple comparisons test	Mean Diff.	95.00% CI of diff.	Significant?	Summary	Adjusted P Value
									eGFP - FL-KIF3B
									20	21.33	4.609 to 38.06	Yes	**	0.004
									30	22.1	5.376 to 38.82	Yes	**	0.0025
									40	20.28	3.559 to 37.01	Yes	**	0.0075
									50	19.43	2.709 to 36.16	Yes	*	0.0121
									60	16.5	-0.2242 to 33.22	No	ns	0.0557
									70	18.68	1.959 to 35.41	Yes	*	0.0183
									80	10.02	-6.708 to 26.74	No	ns	0.5961
									90	2.817	-13.91 to 19.54	No	ns	0.9999
									100	-0.01667	-16.74 to 16.71	No	ns	>0.9999

## Sheet: Table S7
Additional File Table S7
Refer to Fig 7B, C, E, F
	n=9	n=7		Unpaired t test for PSD-95
PSD-95				P value	0.0728
	eGFP	FLKIF3B		P value summary	ns
Average	1	1.4245		Significantly different (P < 0.05)?	No
SEM	0.11183	0.217266		One- or two-tailed P value?	Two-tailed
Student's t-test		0.0728		t, df	t=1.94 df=14
	n=9	n=7		Unpaired t test for vGlut1
vGlut1				P value	0.0846
	eGFP	FLKIF3B		P value summary	ns
Average	1	1.50893		Significantly different (P < 0.05)?	No
SEM	0.133932	0.244084		One- or two-tailed P value?	Two-tailed
Student's t-test		0.0846		t, df	t=1.856 df=14
	n=26	n=20		Unpaired t test for Piccolo
Piccolo				P value	0.0524
	eGFP	FLKIF3B		P value summary	ns
Average	1	1.29657		Significantly different (P < 0.05)?	No
SEM	0.0971017	0.113333		One- or two-tailed P value?	Two-tailed
Student's t-test		0.0524		t, df	t=1.993 df=44
	n=26	n=20		Unpaired t test for Synaptophysin
Synaptophysin				P value	0.0898
	eGFP	FLKIF3B		P value summary	ns
Average	1	1.25789		Significantly different (P < 0.05)?	No
SEM	0.0927616	0.119193		One- or two-tailed P value?	Two-tailed
Student's t-test		0.0898		t, df	t=1.735 df=44

## Sheet: Table S8
Additional File Table S8
Refer to Fig S1C,D
	n=12	n=12			Unpaired t test with Welch's correction
KIF3B Expression in Dendrites					P value	0.0024
	eGFP	FLKIF3B			P value summary	**
Average	1	1.60088			Significantly different (P < 0.05)?	Yes
SEM	0.0722687	0.149769			One- or two-tailed P value?	Two-tailed
Student's t-test with Welsh correction	p=0.0024	**			Welch-corrected t, df	t=3.613 df=15.86
	n=5	n=8			Unpaired t test
KIF3B Expression in Soma					P value	<0.0001
	eGFP	FLKIF3B			P value summary	****
Average	1	1.71585			Significantly different (P < 0.05)?	Yes
SEM	0.0690463	0.0632033			One- or two-tailed P value?	Two-tailed
Student's t-test	p<0.0001	****			t, df	t=7.373 df=11
